# Supplementary material for: Human sensory-evoked responses differ coincident with either "fusion-memory" or "flash-memory", as shown by stimulus repetition-rate effects
Source: BMC Neurosci. 2006 Feb 23;7:18. doi: 10.1186/1471-2202-7-18 (PMC1483834; doi:10.1186/1471-2202-7-18)
Supplement: Additional file 16 — "Table 1" Table of q-sequences used to obtain the data in the Figures. Note: If you wish to see an analysis of a q-sequence, you can click on the appropriate "Additional file" in this legend. The name in this list shows the repetition rate and the associated Figure numbers in which the sequence was used, in the following format: rate_Fig#. Each q-sequence data analysis will show: Upper left: Each time between successive stimulus locations (called "plocs") in the sequence. (The "locs" in "plocs" refers to "locations". We can't remember what the "p" stands for.) Upper right: A histogram of these times. Lower left: The Q-magnitudes of the sequence in the passband (passband limits [marked by two vertical red lines]). All Q-magnitudes within these bounds are above the unity line (horizontal red line). Also shown in the passband is the mean Q-magnitude (blue line) and the root-mean-square (black line). Lower right: A histogram of the Q-magnitudes in the passband. Lower right: A histogram of the Q-magnitudes in the passband. 8persec_fig8 [see Additional file 61] 11persec_fig4_6 [see Additional file 62] 12persec_fig8 [see Additional file 63] 16persec_fig4_6_8_9_10_17 [see Additional file 64] 20persec_fig4_6 [see Additional file 65] 31persec_fig4_6_8_9_11 [see Additional file 66] 35persec_fig8 [see Additional file 67] 40persec_fig4_6 [see Additional file 68] 40persec_fig8 [see Additional file 69] 41persec_fig15_17 [see Additional file 70] 50persec_fig8 [see Additional file 71] 70persec_fig8 [see Additional file 72] 80persec_fig8 [see Additional file 73] 90persec_fig4_6 [see Additional file 74] [file 1471-2202-7-18-S16.xls]

## Sheet: Sheet1
Figure Number
Figures 4 & 6				x	x									x	x	x	x
Figure 8		x	x	x	x	x	x	x	x	x
Figure 9				x	x
Figure 10				x
Figure 11					x
Figure 15												x
Figure 17				x								x
Mean Repetition Rate S/s		8	12	16	31	35	40	50	70	80		41		11	20	40	90
Sequence Length, A/D Units		76992	76992	77000	77000	76992	76992	77000	76992	77000		77000		77000	76992	96200	76992
Percent Jitter, +/-%		12	12	12	12	12	12	12	12	12		12		12	12	12	12
Passband, Q>1, Hz		5-132	8-126	9-134	5-147	12-129	14-122	5-158	6-221	5-132		5-154		5-120	9-122	5-131	5-145
		1	1	1	1	1	1	1	1	1		1		1	1	1	1
		5595	4485	2713	1759	1540	1347	853	607	590		1055		4588	2337	1060	494
		12228	8555	6161	3328	3066	2407	1915	1376	1126		2109		9167	4477	2377	1084
		18525	12239	9099	5077	4276	3470	2957	2128	1756		3405		13197	7141	3629	1582
		24220	16759	11816	6467	5815	4817	3805	2827	2302		4464		17545	9259	4940	2083
		29435	21102	15261	7904	7033	5879	4831	3433	2856		5767		22585	11942	6030	2677
		35394	24701	18248	9298	8572	7226	5885	4178	3427		7066		26592	14060	7097	3203
		41904	28981	21442	10998	9783	8556	6949	4784	4092		8332		31429	16178	8425	3760
		47133	32552	24503	12754	11321	9663	7796	5414	4636		9609		35759	18872	9496	4233
		53749	37058	27910	14166	12860	10724	8639	6173	5217		10667		40063	20990	10651	4718
		59088	41472	30628	15555	14070	12071	9498	6827	5882		11711		45129	23668	11960	5311
		64479	45198	34077	17288	15280	13416	10533	7434	6448		12761		50176	26115	13146	5780
		71112	48784	37219	19046	16819	14481	11596	8203	6986		14071		54170	28521	14456	6250
			53293	39932	20436	18089	15540	12652	8811	7551		15349		58991	31215	15623	6837
			57302	43368	21876	19627	16886	13504	9578	8181		16671		63013	33333	16675	7309
			61677	46129	23624	20853	18229	14559	10336	8793		17784		68054	35451	18004	7782
			65246	48840	25014	22063	19288	15495	11102	9451		18829		72056	38145	19060	8362
			69740	52285	26425	23597	20348	16554	11707	10059		19892			40831	20138	8955
			73315	55177	28182	25136	21693	17455	12321	10724		21060			42949	21193	9545
				58541	29593	26346	23002	18486	12931	11388		22374			45386	22505	10124
				61255	31099	27556	24074	19537	13697	11960		23516			48071	23631	10595
				64701	32857	29095	25133	20387	14412	12606		24562			50189	24907	11065
				67877	34572	30634	26480	21238	15018	13155		25872			52823	26211	11657
				70707	36025	31877	27597	22290	15623	13692		26920			55257	27267	12234
				73555	37783	33416	28944	23347	16276	14246		28064			57723	28338	12822
					39205	34652	30003	24198	17044	14835		29387			59841	29608	13292
					40591	35865	31064	25256	17808	15406		30440			62535	30799	13772
					42340	37403	32297	26262	18572	16039		31555			64678	32089	14251
					43798	38616	33644	27150	19336	16691		32873			67363	33140	14836
					45556	40155	34703	28032	20060	17316		34148			69487	34444	15357
					46941	41368	36045	28873	20672	17976		35194			72181	35774	15943
					48327	42637	37106	29719	21436	18549		36353			74299	36823	16535
					50077	44176	38453	30749	22042	19187		37670				37871	17019
					51836	45713	39798	31799	22649	19854		38966				39197	17494
					53486	46924	40863	32860	23418	20394		40269				40520	17974
					54869	48155	41948	33911	24039	20952		41336				41649	18540
					56273	49694	43295	34748	24759	21549		42381				42751	19130
					58021	50985	44354	35591	25515	22214		43688				43829	19702
					59773	52524	45415	36595	26280	22828		44999				45158	20173
					61174	53901	46762	37634	26885	23444		46301				46469	20652
					62929	55440	47830	38472	27534	24088		47376				47521	21232
					64376	56655	49173	39313	28297	24755		48445				48584	21712
					66134	57877	50238	40366	29057	25399		49770				49767	22208
					67527	59408	51585	41206	29663	25987		50856				51097	22694
					69171	60653	52845	42264	30422	26526		51917				52386	23184
					70920	62192	54192	43315	31042	27114		53154				53700	23777
					72647	63402	55251	44377	31648	27659		54471				54902	24371
					74043	64807	56310	45221	32254	28327		55542				55985	24947
					75456	66345	57638	46084	32948	28951		56585				57045	25531
						67555	58697	46983	33555	29492		57898				58367	26023
						68765	59937	47921	34321	30159		59211				59670	26510
						70304	61253	48955	35089	30685		60274				60754	26989
						71841	62600	49799	35729	31336		61426				61813	27559
						73151	63659	50850	36489	31865		62494				63108	28034
						74573	64726	51711	37099	32526		63810				64216	28508
						75783	66073	52563	37840	33186		65128				65525	29100
							67132	53540	38445	33757		66265				66826	29587
							68479	54431	39103	34289		67589				67978	30178
							69826	55444	39868	34943		68658				69089	30647
							70911	56506	40546	35509		69826				70347	31241
							72256	57381	41311	36174		70907				71528	31832
							73316	58246	41916	36719		72230				72574	32418
							74375	59284	42523	37253		73295				73852	33009
							75646	60305	43285	37891		74599				75072	33572
								61153	44048	38479		75678				76375	34048
								62024	44653	39014						77436	34522
								62914	45384	39565						78653	35003
								63753	46153	40225						79724	35475
								64778	46915	40891						80791	36068
								65693	47520	41482						82107	36543
								66748	48126	42024						83232	37133
								67620	48895	42559						84547	37601
								68484	49662	43200						85688	38195
								69536	50405	43734						86808	38786
								70374	51014	44279						87858	39276
								71230	51619	44846						89181	39745
								72282	52387	45390						90286	40259
								73200	53152	46045						91599	40752
								74263	53897	46695						92923	41342
								75323	54509	47305						93986	41818
								76163	55125	47916						95058	42406
									55732	48451							42936
									56339	49026							43526
									57107	49694							44016
									57875	50353							44486
									58480	50996							44962
									59088	51528							45548
									59853	52069							46126
									60621	52600							46713
									61227	53260							47296
									61843	53881							47775
									62612	54412							48247
									63217	55067							48718
									63823	55595							49301
									64430	56128							49893
									65198	56780							50364
									65945	57448							50906
									66714	58087							51496
									67479	58646							52065
									68148	59290							52576
									68756	59831							53066
									69366	60362							53549
									69972	60908							54138
									70739	61441							54608
									71505	62057							55081
									72273	62724							55553
									73030	63266							56026
									73664	63812							56595
									74271	64390							57175
									75015	65025							57763
									75624	65565							58232
									76229	66220							58784
										66842							59286
										67505							59766
										68157							60358
										68822							60938
										69348							61500
										69885							62077
										70549							62662
										71076							63138
										71619							63615
										72227							64208
										72827							64682
										73465							65158
										74086							65642
										74634							66195
										75160							66665
										75692							67235
										76356							67824
																	68410
																	68995
																	69589
																	70057
																	70634
																	71108
																	71576
																	72164
																	72757
																	73228
																	73697
																	74289
																	74866
																	75339
																	75815
																	76400
